# Supplementary material for: Development of an rpS6-Based Ex Vivo Assay for the Analysis of Neuronal Activity in Mouse and Human Olfactory Systems
Source: Int J Mol Sci. 2024 Dec 7;25(23):13173. doi: 10.3390/ijms252313173 (PMC11642283; doi:10.3390/ijms252313173)
Supplement: Supplementary file 1 [file ijms-25-13173-s001.zip]

Archive with 1 entries (1 files):
- ijms-3299879-supplementary.pdf
